# Supplementary material for: Role of Brown and Beige Adipose Tissues in Seasonal Adaptation in the Raccoon Dog (Nyctereutes procyonoides)
Source: Int J Mol Sci. 2021 Sep 6;22(17):9623. doi: 10.3390/ijms22179623 (PMC8431801; doi:10.3390/ijms22179623)
Supplement: Supplementary file 1 [file ijms-22-09623-s001.zip]

Archive with 1 entries (1 files):
- ijms-1277037-supplementary.pdf
